# Supplementary material for: Arsenic and mercury tolerant rhizobacteria that can improve phytoremediation of heavy metal contaminated soils
Source: PeerJ. 2023 Jan 12;11:e14697. doi: 10.7717/peerj.14697 (PMC9840862; doi:10.7717/peerj.14697)
Supplement: Supplemental Information 2 [file peerj-11-14697-s002.xlsx]

## Sheet: Hoja1
3-indoleacetic acid	Isolated 1	Isolated 2	Isolated7	Isolated 21	Isolated 30	Isolated 33	Isolated 54	Isolated 74	Isolated84	Isolated 97	Isolated 79	Isolated 80	Isolated 76	Isolated 49	Isolated 52	Isolated 65	Isolated 41	Isolated 44	Isolated 35	Isolated 36	Isolated 47	Isolated37	Isolated 48	Isolated 43	Isolated 40	Isolated 31	Isolated 68
	33.4957	28.2611	40.5877	-3.223	8.27955	-4.21594	-3.65308	70.757	47.0043	135.936	21.7882	62.2578	-3.09022	19.7619	32.2011	8.11069	-4.3848	-4.66623	2.2759	71.2073	23.4768	19.2553	-3.14651	-2.47107	0.737228	-3.9908	-4.04708
	28.0922	27.5857	40.1374	-4.5567	8.16698	-4.49737	-2.63993	71.3762	47.2295	145.505	16.9476	81.0011	-3.25908	19.593	35.5783	6.75983	-4.44108	-4.72251	2.107	78.5245	19.199	24.7714	-2.97765	-3.09022	0.343226	-4.04708	-3.82194
	25.3905	28.1485	39.7434	-4.9875	8.72984	-4.32851	-3.70937	50.7192	45.2595	111.621	15.7093	79.3688	-2.3585	18.4673	34.8465	10.7561	-4.49737	-4.60994	2.03181	70.4756	23.3642	22.2385	-3.54051	-3.20279	0.118082	-4.44108	-3.93451
Averange	28.9928	27.9984	40.1562	-4.25573	8.39212	-4.34727	-3.33413	64.2841	46.4977	131.021	18.1484	74.2092	-2.9026	19.2741	34.2086	8.54222	-4.44108	-4.66623	2.13824	73.4025	22.0133	22.0884	-3.22155	-2.92136	0.399512	-4.15965	-3.93451
Standar desviation	4.12696	0.361868	0.422458	0.919946	0.297838	0.14165	0.601848	11.7516	1.07828	17.4687	3.21241	10.3823	0.478707	0.703763	1.77665	2.0328	0.056286	0.056286	0.125009	4.45087	2.43791	2.76108	0.288837	0.394002	0.313387	0.245345	0.112572
Standar Error	2.3827	0.208925	0.243906	0.531131	0.171957	0.0817817	0.347477	6.78482	0.622548	10.0856	1.85469	5.99425	0.276382	0.406318	1.02575	1.17364	0.0324967	0.0324967	0.0721739	2.56971	1.40753	1.59411	0.16676	0.227477	0.180934	0.14165	0.0649935
Isolated 1	28.9928	2.3827
Isolated 2	27.9984	0.208925
Isolated 7	40.1562	0.243906
Isolated 30	8.39212	0.171957
Isolated 35	2.13824	0.0721739
Isolated 36	73.4025	2.56971		For ANOVA
Isolated 37	22.0884	1.59411		isolate	IAA
Isolated 40	2.92136	0.227477		1	33.4957
Isolated 47	22.0133	1.40753		1	28.0922
Isolated 49	19.2741	0.406318		1	25.3905
Isolated 52	34.2086	1.02575		2	28.2611
Isolated 84	46.4977	0.622548		2	27.5857
Isolated 65	8.54222	1.17364		2	28.1485
Isolated 74	64.2841	6.78482		7	40.5877
Isolated 79	18.1484	1.85469		7	40.1374
Isolated 80	74.2092	5.99425		7	39.7434
Isolated97	131.021	10.0856		30	8.27955
				30	8.16698
				30	8.72984
				35	2.2759
				35	2.107
				35	2.03181
				36	71.2073
				36	78.5245
				36	70.4756
				37	19.2553
				37	24.7714
				37	22.2385
				40	0.737228
				40	0.343226
				40	0.118082
				47	23.4768
				47	19.199
				47	23.3642
				49	19.7619
				49	19.593
				49	18.4673
				52	32.2011
				52	35.5783
				52	34.8465
				65	8.11069
				65	6.75983
				65	10.7561
				68	4.04708
				68	3.82194
				68	3.93451
				74	70.757
				74	71.3762
				74	50.7192
				79	21.7882
				79	16.9476
				79	15.7093
				80	62.2578
				80	81.0011
				80	79.3688
				84	47.0043
				84	47.2295
				84	45.2595
				97	135.936
				97	145.505
				97	111.621

## Sheet: Hoja3
siderophores excretion	Isolated 1	Isolated 2	Isolated 7	Isolated 21	Isolated 30	Isolated 31	Isolated 33	Isolated 35	Isolated 36	Isolated 37	Isolated 40	Isolated 41	Isolated 43	Isolated 44	Isolated 47	Isolated 48	Isolated 49	Isolated 52	Isolated 54	Isolated 80	Isolated 65	Isolated 68	Isolated 74	Isolated 76	Isolated 79	Isolated 80	Isolated 84	Isolated 97
	5	4.5	11.5	4.5	4	3	5.5	4	18	4	8.5	5	10.5	3	2.5	4	8	4.5	5.5	8.5	4.5	4	4.5	4.5	4	8.5	6.5	5.5
	5	6	9.5	5.5	4.5	3.5	4.5	7	16.5	4.5	9	4	8	4.5	3	4	5	4.5	3.5	10.5	3.5	4.5	3.5	6.5	5	11.5	5.5	3.5
	6	6.5	14	4.5	5	3.5	5	6	18.5	3.5	8.5	6	6.5	4	2.5	4.5	5	7.5	4.5	11	4	3	4	3.5	5.6	11	7.5	4
Averange	5.33333	5.66667	11.6667	4.83333	4.5	3.33333	5	5.66667	17.6667	4	8.66667	5	8.33333	3.83333	2.66667	4.16667	6	5.5	4.5	10	4	3.83333	4	4.83333	4.86667	10.3333	6.5	4.33333
Standar desviation	0.57735	1.04083	2.25462	0.57735	0.5	0.288675	0.5	1.52753	1.04083	0.5	0.288675	1	2.02073	0.763763	0.288675	0.288675	1.73205	1.73205	1	1.32288	0.5	0.763763	0.5	1.52753	0.80829	1.60728	1	1.04083
Standar Error	0.333333	0.600925	1.30171	0.333333	0.288675	0.166667	0.288675	0.881917	0.600925	0.288675	0.166667	0.57735	1.16667	0.440959	0.166667	0.166667	1	1	0.57735	0.763763	0.288675	0.440959	0.288675	0.881917	0.466667	0.927961	0.57735	0.600925
Isolated 1	5.33333	0.333333		For ANOVA
Isolated 2	5.66667	0.600925		isolate	siderophore
Isolated 7	11.6667	1.30171		1	5
Isolated 21	4.83333	0.333333		1	5
Isolated 30	4.5	0.288675		1	6
Isolated 31	3.33333	0.166667		2	4.5
Isolated 33	5	0.288675		2	6
Isolated 35	5.66667	0.881917		2	6.5
Isolated 36	17.6667	0.600925		7	11.5
Isolated 37	4	0.288675		7	9.5
Isolated 40	8.66667	0.166667		7	14
Isolated 41	5	0.57735		21	4.5
Isolated 43	8.33333	1.16667		21	5.5
Isolated 44	3.83333	0.440959		21	4.5
Isolated 47	2.66667	0.166667		30	4
Isolated 48	4.16667	0.166667		30	4.5
Isolated 49	6	1		30	5
Isolated 52	5.5	1		31	3
Isolated 54	4.5	0.57735		31	3.5
Isolated 84	10	0.763763		31	3.5
Isolated 65	4	0.288675		33	5.5
Isolated 68	3.83333	0.440959		33	4.5
Isolated 74	4	0.288675		33	5
Isolated 76	4.83333	0.881917		35	4
Isolated 79	4.86667	0.466667		35	7
Isolated 80	10.3333	0.927961		35	6
Isolated 84	6.5	0.57735		36	18
Isolated 97	4.33333	0.600925		36	16.5
				36	18.5
				37	4
				37	4.5
				37	3.5
				40	8.5
				40	9
				40	8.5
				41	5
				41	4
				41	6
				43	10.5
				43	8
				43	6.5
				44	3
				44	4.5
				44	4
				47	2.5
				47	3
				47	2.5
				48	4
				48	4
				48	4.5
				49	8
				49	5
				49	5
				52	4.5
				52	4.5
				52	7.5
				54	5.5
				54	3.5
				54	4.5
				65	4.5
				65	3.5
				65	4
				68	4
				68	4.5
				68	3
				74	4.5
				74	3.5
				74	4
				76	4.5
				76	6.5
				76	3.5
				79	4
				79	5
				79	5.6
				80	8.5
				80	11.5
				80	11
				84	6.5
				84	5.5
				84	7.5
				97	5.5
				97	3.5
				97	4

## Sheet: Hoja4
Biofilm production	Isolated 1	Isolated 2	Isolated7	Isolated 21	Isolated 30	Isolated 33	Isolated 54	Isolated 74	Isolated84	Isolated 97	Isolated 79	Isolated 80	Isolated 76	Isolated 49	Isolated 52	Isolated 65	Isolated 41	Isolated 44	Isolated 35	Isolated 36	Isolated 47	Isolated37	Isolated 48	Isolated 43	Isolated 40	Isolated 31	Isolated 68
	0.234	0.131	0.131	0.042	0.082	0.071	0.152	0.173	0.091	0.056	0.053	0.098	0.21	0.105	0.136	0.164	0.103	0.07	0.052	0.095	0.124	0.062	0.067	0.054	0.075	0.111	0.06	0.09
	0.198	0.129	0.251	0.064	0.073	0.061	0.089	0.149	0.107	0.067	0.068	0.092	0.235	0.054	0.214	0.154	0.11	0.056	0.093	0.09	0.087	0.076	0.072	0.071	0.096	0.117	0.069	0.079
	0.177	0.066	0.129	0.065	0.072	0.048	0.112	0.246	0.119	0.087	0.044	0.069	0.192	0.104	0.199	0.149	0.065	0.086	0.062	0.08	0.15	0.124	0.073	0.063	0.076	0.071	0.079	0.082
Averange	0.203	0.108667	0.170333	0.057	0.0756667	0.06	0.117667	0.189333	0.105667	0.07	0.055	0.0863333	0.212333	0.0876667	0.183	0.155667	0.0926667	0.0706667	0.069	0.0883333	0.120333	0.0873333	0.0706667	0.0626667	0.0823333	0.0996667	0.0693333	0.0836667
Standar desviation	0.0288271	0.0369639	0.0698665	0.013	0.00550757	0.0115326	0.03188	0.0505206	0.0140475	0.0157162	0.0121244	0.015308	0.0215948	0.0291605	0.0413884	0.00763763	0.0242143	0.0150111	0.0213776	0.00763763	0.0316596	0.0325167	0.00321455	0.0085049	0.0118462	0.0250067	0.00950438	0.00568624
Standar Error	0.0166433	0.0213411	0.0403375	0.00750555	0.0031798	0.00665833	0.0184059	0.0291681	0.00811035	0.00907377	0.007	0.00883805	0.0124677	0.0168358	0.0238956	0.00440959	0.0139801	0.00866667	0.0123423	0.00440959	0.0182787	0.0187735	0.00185592	0.00491031	0.00683943	0.0144376	0.00548736	0.00328295
Isolated 1	0.203	0.0166433
Isolated 2	0.108667	0.0213411
Isolated 7	0.170333	0.0403375
Isolated 21	0.057	0.00750555
Isolated 30	0.0756667	0.0031798
Isolated 31	0.0693333	0.00548736		For ANOVA
Isolated 33	0.06	0.00665833		isolate	Biofilm
Isolated 35	0.069	0.0123423		1	0.234
Isolated 36	0.0883333	0.00440959		1	0.198
Isolated 37	0.0873333	0.0187735		1	0.177
Isolated 40	0.0996667	0.0144376		2	0.131
Isolated 41	0.0926667	0.0139801		2	0.129
Isolated 43	0.0823333	0.00683943		2	0.066
Isolated 44	0.0706667	0.00866667		7	0.131
Isolated 47	0.120333	0.0182787		7	0.251
Isolated 48	0.0626667	0.00491031		7	0.129
Isolated 49	0.0876667	0.0168358		21	0.042
Isolated 52	0.183	0.0238956		21	0.064
Isolated 54	0.117667	0.0184059		21	0.065
Isolated 62	0.0706667	0.00185592		30	0.082
Isolated 65	0.155667	0.00440959		30	0.073
Isolated 68	0.0836667	0.00328295		30	0.072
Isolated74	0.105667	0.00811035		31	0.06
Isolated 76	0.212333	0.0124677		31	0.069
Isolated 79	0.055	0.007		31	0.079
Isolated 80	0.0863333	0.00883805		33	0.071
Isolated 97	0.07	0.00907377		33	0.061
				33	0.048
				35	0.052
				35	0.093
				35	0.062
				36	0.095
				36	0.09
				36	0.08
				37	0.062
				37	0.076
				37	0.124
				40	0.111
				40	0.117
				40	0.071
				41	0.103
				41	0.11
				41	0.065
				43	0.075
				43	0.096
				43	0.076
				44	0.07
				44	0.056
				44	0.086
				47	0.124
				47	0.087
				47	0.15
				48	0.054
				48	0.071
				48	0.063
				49	0.105
				49	0.054
				49	0.104
				52	0.136
				52	0.214
				52	0.199
				54	0.152
				54	0.089
				54	0.112
				62	0.067
				62	0.072
				62	0.073
				65	0.164
				65	0.154
				65	0.149
				68	0.09
				68	0.079
				68	0.082
				74	0.173
				74	0.149
				74	0.246
				76	0.21
				76	0.235
				76	0.192
				79	0.053
				79	0.068
				79	0.044
				80	0.098
				80	0.092
				80	0.069
				97	0.056
				97	0.067
				97	0.087

## Sheet: Hoja2
phosphate solubilization	Isolated 1	Isolated 2	Isolated 21	Isolated 30	Isolated 31	Isolated 35	Isolated 36	Isolated 41	Isolated 49	Isolated 52	Isolated 65	Isolated 80
	7	10	6.5	8.5	6.5	5	16	20	8	15.5	7.5	11
	6	12	10	6.5	6.5	5.5	18.5	14	9	14.5	7.5	10.5
	6	7	5.5	7	5	5.5	23.5	11	10	12.5	7	12
	6	12	6.5	6.5	6	5	17.5	16	9.5	17	8	11
Averange	6.25	10.25	7.125	7.125	6	5.25	18.875	15.25	9.125	14.875	7.5	11.125
Standar desviation	0.5	2.36291	1.97379	0.946485	0.707107	0.288675	3.25	3.77492	0.853913	1.88746	0.408248	0.629153
Standar Error	0.25	1.18145	0.986893	0.473242	0.353553	0.144338	1.625	1.88746	0.426956	0.943729	0.204124	0.314576
	Isolated 1	6.25	0.25
	Isolated 2	10.25	1.18145
	Isolated 21	7.125	0.986893
	Isolated 30	7.125	0.473242
	Isolated 31	6	0.353553
	Isolated 35	5.25	0.144338
	Isolated 36	18.875	1.625
	Isolated 41	15.25	1.88746
	Isolated 49	9.125	0.426956
	Isolated 52	14.875	0.943729
	Isolated 65	7.5	0.204124
	Isolated 80	11.125	0.314576
	For ANOVA
	isolate	Phosphate
	1	7
	1	6
	1	6
	1	6
	2	10
	2	12
	2	7
	2	12
	21	6.5
	21	10
	21	5.5
	21	6.5
	30	8.5
	30	6.5
	30	7
	30	6.5
	31	6.5
	31	6.5
	31	5
	31	6
	35	5
	35	5.5
	35	5.5
	35	5
	36	16
	36	18.5
	36	23.5
	36	17.5
	41	20
	41	14
	41	11
	41	16
	49	8
	49	9
	49	10
	49	9.5
	52	15.5
	52	14.5
	52	12.5
	52	17
	65	7.5
	65	7.5
	65	7
	65	8
	80	11
	80	10.5
	80	12
	80	11
